# Supplementary material for: Fluoroquinolone resistant Escherichia coli in community: molecular analyses of resistance genes, virulence factors, and antimicrobial susceptibility test
Source: Front Microbiol. 2026 Jan 27;17:1730332. doi: 10.3389/fmicb.2026.1730332 (PMC12886501; doi:10.3389/fmicb.2026.1730332)
Supplement: SUPPLEMENTARY TABLE 1 — Whole genome sequencing, antimicrobial susceptibility and plasmidome of E. coli isolates resistant to at least one fluoroquinolone and/or ESBL producers from urinary tract infections. [file Table_1.xlsx]

## Sheet: Planilha1
																							Resistome
																							Betalactams												Aminoglycosydes													Fluoroquinolones
Sample	Source	City	State	Country	Year	Acess Number	AMP	AMC	STX	TZP	CRO	FEP	MEM	ETP	AK	CN	CIP	NOR	F	NA	Plamids		blaCMY-2	blaOXA-1	blaTEM-1	CTX-M-2	CTX-M-3	CTX-M-8	CTX-M-14	CTX-M-15	CTX-M-24	CTX-M-27	CTX-M-55		aac(3)-lla	acc(3)-lld	aac(3)-Vla	aac(6')Ib-cr	aadA1	aadA2	aadA5	aacA4	aadB	aph(3')	aph(4)	rmtB		QnrB19	QnrS1
65	Human	Londrina	Paraná	Brazil	2016	SRR10310433	R	I	R	S	S	S	S	S	S	S	R	R	R	R	Col156, IncF[F-:A20*:B-], IncF[F36:A4:B1]
95	Human	Londrina	Paraná	Brazil	2016	SRR10310432	R	R	R	I	S	S	S	S	S	S	R	R	R	R	IncF[F31:A4:B1]
484	Human	Londrina	Paraná	Brazil	2016	SRR10310380	R	S	R	S	R	R	S	S	S	R	R	R	R	R	IncB/O/K/Z, IncF[F18:A-:B1], IncF[F18:A-:B1]
641	Human	Londrina	Paraná	Brazil	2016	SRR10310379	R	I	S	S	S	S	S	S	S	S	R	R	R	R	Col156, IncF[F29:A-:B10]
1155	Human	Londrina	Paraná	Brazil	2016	SRR10310398	R	I	S	S	R	R	S	S	S	S	S	S	S	R	Col(MG828), ColRNAI, IncF[F-:A-:B-], IncI1[ST-12]
1176	Human	Londrina	Paraná	Brazil	2016	SRR10310431	R	S	R	S	R	R	S	S	S	S	R	R	R	R	Col156, IncF[F36:A4:B1]
1313	Human	Londrina	Paraná	Brazil	2016	SRR10310378	R	S	R	S	S	S	S	S	S	S	R	R	R	R	Col8282, Col156, p0111, IncF[F29:A-:B10]
1794	Human	Londrina	Paraná	Brazil	2016	SRR10310430	R	R	S	R	R	R	S	S	S	S	R	R	R	R	IncF[F-:A-:B-], IncI1[Unknown ST]
1815	Human	Londrina	Paraná	Brazil	2016	SRR10310429	R	R	R	I	R	R	S	S	S	R	R	R	R	R	IncF[F-:A-:B-]
1829	Human	Londrina	Paraná	Brazil	2016	SRR10310428	R	S	S	S	R	R	S	S	S	S	S	S	S	S	Col(MG828), ColRNAI, IncQ1, IncX4, IncF[F18:A-:B1], IncI1[ST-113]
1945	Human	Londrina	Paraná	Brazil	2016	SRR10310427	R	R	R	S	R	R	S	S	S	S	R	R	R	R	Col156, Col(MG828), ColRNAI, IncB/O/K/Z, IncF[F33:A-:B1]
2175	Human	Londrina	Paraná	Brazil	2016	SRR10310376	R	S	S	S	R	R	S	S	S	S	S	S	S	R	ColRNAI, IncA/C2, IncX2, IncF[F-:A-:B-]
2578	Human	Londrina	Paraná	Brazil	2016	SRR10310426	R	I	S	S	R	R	S	S	S	S	S	S	S	S	Col156, IncF[F1:A2:B20]
2697	Human	Londrina	Paraná	Brazil	2016	SRR10310424	R	S	R	S	R	R	S	S	S	R	S	S	S	R	Col(MG828), ColRNAI, IncF[F2:A-:B1]
2722	Human	Londrina	Paraná	Brazil	2016	SRR10310423	R	S	R	S	R	R	S	S	S	S	R	R	R	R	Col156, Col(BS512), IncQ1, IncF[F-:A1:B10]
3213	Human	Londrina	Paraná	Brazil	2016	SRR10310375	R	I	R	S	R	R	S	S	S	S	R	R	R	R	IncQ1, IncX4, p0111, IncF[F-:A-:B-], IncI1[ST-113]
3379	Human	Londrina	Paraná	Brazil	2016	SRR10310422	R	S	R	S	R	R	S	S	S	S	S	S	S	R	Col156, ColRNAI, IncF[F1:A2:B20]
3385	Human	Londrina	Paraná	Brazil	2016	SRR10310421	R	R	S	S	R	S	S	S	S	S	R	R	R	R	Col156, ColRNAI, IncF[F36:A4:B1]
3651	Human	Londrina	Paraná	Brazil	2016	SRR10310420	R	R	R	S	R	R	S	S	S	S	R	R	R	R	Col8282, ColRNAI, IncI2, IncX1, IncF[F18:A6:B8], IncI1[ST-12]
3654	Human	Londrina	Paraná	Brazil	2016	SRR10310419	R	S	R	S	R	R	S	S	S	R	S	S	S	R	Col(MG828), ColRNAI40
3726	Human	Londrina	Paraná	Brazil	2016	SRR10310374	R	S	R	S	R	R	S	S	S	S	S	S	S	S	p0111, IncF[F16:A-:B1], IncI1[ST-113]
3828	Human	Londrina	Paraná	Brazil	2016	SRR10310418	R	S	R	S	R	R	S	S	S	R	R	R	R	R	IncF[F33:A-:B1], IncI1[ST-113]
4017	Human	Londrina	Paraná	Brazil	2016	SRR10310417	R	R	R	S	R	R	S	S	R	R	S	R	R	R	IncF[F33:A-:B1], IncI1[ST-113]
4019	Human	Londrina	Paraná	Brazil	2016	SRR10310416	R	R	R	S	R	R	S	S	S	R	S	R	R	R	Col8282, Col156, ColVC, ColRNAI, IncF[F2:A-:B1]
4432	Human	Londrina	Paraná	Brazil	2016	SRR10310413	R	S	R	S	R	R	S	S	S	R	R	R	R	R	Col156, Col(MG828), ColRNAI, IncF[F1:A2:B20]
5040	Human	Londrina	Paraná	Brazil	2016	SRR10310412	R	I	R	S	R	R	S	I	S	R	R	R	R	R	Col(MG828), ColRNAI, IncB/O/K/Z, IncF[F-:A1*:B49*], IncF[F48:A1:B49]
5076	Human	Londrina	Paraná	Brazil	2016	SRR10310373	R	I	R	S	R	R	S	S	S	S	R	R	R	R	IncF[F18:A6:B26]
5077	Human	Londrina	Paraná	Brazil	2016	SRR10310411	R	S	S	S	R	R	S	S	S	S	S	S	S	S	Col8282, Col(MG828), ColRNAI, p0111, IncF[F48:A1:B49], IncN[Unknown ST]
5570	Human	Londrina	Paraná	Brazil	2017	SRR10310410	R	R	R	R	R	R	S	S	R	S	S	S	S	S	IncF[F31:A4:B1], IncI1[Unknown ST]
5574	Human	Londrina	Paraná	Brazil	2017	SRR10310365	R	S	R	S	R	R	S	S	S	S	R	R	R	R	IncFIA, IncFII (pRSB107), IncF[F1:A2:B20]
5576	Human	Londrina	Paraná	Brazil	2017	SRR10310372	R	I	R	S	R	R	S	S	S	R	R	R	R	R	ColRNAI, IncF[F33:A6:B1]
5579	Human	Londrina	Paraná	Brazil	2017	SRR10310371	R	I	R	S	R	R	S	S	S	S	R	R	R	R	Col156, Col(MG828), IncQ1, IncF[F1:A1:B1]
6142	Human	Londrina	Paraná	Brazil	2017	SRR10310369	R	R	R	S	R	R	S	S	S	R	R	R	R	R	ColRNAI, IncI2, IncQ1, IncF[F18:A-:B1], IncI1[ST-113]
6276	Human	Londrina	Paraná	Brazil	2017	SRR10310409	R	S	R	S	R	R	S	S	S	R	I	R	R	R	Col(MG828), ColpVC, ColRNAI, IncF[F2:A-:B-], IncF[F18*:A-:B-]
6436	Human	Londrina	Paraná	Brazil	2017	SRR10310408	R	I	R	S	R	R	S	S	S	R	R	R	R	R	IncR, IncX1, IncF[F-:A-:B23]
6521	Human	Londrina	Paraná	Brazil	2017	SRR10310368	R	S	R	S	R	R	S	S	S	S	R	R	R	S	Col156, Col(BS512), IncF[F2:A1:B-]
6522	Human	Londrina	Paraná	Brazil	2017	SRR10310407	R	S	R	S	R	R	S	S	S	R	S	R	R	R	IncF[F-:A1:B32]
6785	Human	Londrina	Paraná	Brazil	2017	SRR10310406	R	R	R	S	R	R	S	S	S	R	R	R	R	R	Col156, Col(BS512), IncF[F2:A1:B-]
6916	Human	Londrina	Paraná	Brazil	2017	SRR10310405	R	I	R	S	R	R	S	S	S	I	R	R	R	R	Col156, Col(BS512), Col(MG828), IncF[F-:A1:B20]
6996	Human	Londrina	Paraná	Brazil	2017	SRR10310404	R	S	R	S	R	R	S	S	S	S	R	R	R	R	Col(MG828), IncF[F18:A-:B1]
7171	Human	Londrina	Paraná	Brazil	2017	SRR10310402	R	S	R	S	R	R	S	S	S	R	S	S	S	R	Col156, Col(BS512), Col(MG828), IncF[F-:A1:B20]
7172	Human	Londrina	Paraná	Brazil	2017	SRR10310367	R	S	R	S	R	R	S	S	S	S	R	R	R	R	IncI2, IncF[F18:A6:B8], IncI1[ST-12]
7176	Human	Londrina	Paraná	Brazil	2017	SRR10310366	R	S	R	S	R	R	S	S	S	R	R	R	R	R	IncF[F18:A5:B1], IncI1[ST-113]
7730	Human	Londrina	Paraná	Brazil	2017	SRR10310401	R	R	R	S	R	R	S	S	S	S	R	R	R	R	Col(MG828), ColRNAI, IncF[F48:A1:B49]
8147	Human	Londrina	Paraná	Brazil	2017	SRR10310400	R	I	S	S	R	R	S	S	S	R	R	R	R	R	Col(MG828), ColRNAI, IncF[F-:A1*:B49*], IncF[F48:A1:B49]
9003	Human	Londrina	Paraná	Brazil	2017	SRR10310399	R	S	R	S	R	R	S	S	S	S	R	S	S	S	Col(BS512), ColRNAI, IncF[F1:A1:B1]
5-19	Human	Londrina	Paraná	Brazil	2019	SRR10310391	R	S	R	S	R	R	S	S	S	I	S	S	S	S	Col8282, Col156, ColRNAI, IncF[F-:A-:B-], IncI1[ST-31]
108-19	Human	Londrina	Paraná	Brazil	2019	SRR10310383	R	S	R	S	R	R	S	S	S	S	S	S	S	R	IncQ2, IncQ1, IncF[F-:A-:B1]
111-19	Human	Londrina	Paraná	Brazil	2019	SRR10310382	R	R	R	S	S	S	S	S	S	S	S	S	S	R	IncF[F2:A-:B-]
119.1-18	Human	Londrina	Paraná	Brazil	2018	SRR10310394	R	S	R	S	R	R	S	S	S	S	S	R	R	R	IncF[F2:A-:B10]
119.2-18	Human	Londrina	Paraná	Brazil	2018	SRR10310393	R	S	R	S	S	S	S	S	S	R	R	R	R	R	Col8282, Col156, Col(BS512), Col(MG828), IncX3, IncF[F51:A1:B-]
22-18	Human	Londrina	Paraná	Brazil	2018	SRR10310397	R	S	R	S	R	R	S	S	S	S	R	I	R	R	-
24-18	Human	Londrina	Paraná	Brazil	2018	SRR10310396	R	I	S	S	R	R	S	S	S	R	R	R	R	R	Col(MG828), ColRNAI, IncR, IncF[F-:A18:B-], IncI1[ST-113]
30-18	Human	Londrina	Paraná	Brazil	2018	SRR10310395	R	I	R	I	R	R	S	S	S	S	R	R	R	R	IncF[F33:A-:B-]
45-19	Human	Londrina	Paraná	Brazil	2019	SRR10310389	R	S	R	S	R	R	S	S	S	S	R	R	R	R	Col(MG828), CopVC, ColRNAI, IncQ1, IncF[F2:A-:B1], IncI1[ST-113]
74-19	Human	Londrina	Paraná	Brazil	2019	SRR10310387	R	R	R	R	R	R	S	S	S	S	S	S	S	R	Col156, Col(MG828), ColRNAI, IncF[F1:A2:B20]
81-19	Human	Londrina	Paraná	Brazil	2019	SRR10310386	R	S	R	S	R	R	S	S	S	S	R	R	R	R	IncF[F-:A-:B-]
84-19	Human	Londrina	Paraná	Brazil	2019	SRR10310385	R	R	R	S	R	R	S	S	S	S	R	R	R	R	Col156, IncF[F18:A6:B8]
98-19	Human	Londrina	Paraná	Brazil	2019	SRR10310384	R	S	R	S	R	R	S	S	S	S	R	R	R	R	Col8282, Col(MG828), ColRNAI, IncQ1, p0111, IncF[F33:A1:B1]
																					-
[truncated: 60 more columns]
