# Supplementary material for: Fluoroquinolone resistant Escherichia coli in community: molecular analyses of resistance genes, virulence factors, and antimicrobial susceptibility test
Source: Front Microbiol. 2026 Jan 27;17:1730332. doi: 10.3389/fmicb.2026.1730332 (PMC12886501; doi:10.3389/fmicb.2026.1730332)
Supplement: SUPPLEMENTARY TABLE 2 — Statistical analysis of E. coli isolates resistant to at least one fluoroquinolone and or ESBL producers from urinary tract infections. [file Table_2.xlsx]

## Sheet: Planilha1
Virulence gene	CTX-M positive		CTX-M negative		p value	PMQR (qnrB19 or qnrS1)		No PMQR		p value	gyrA mutation		No gyrA mutation		p value	parC mutation		No parC mutation		p value	parE mutation		No parE mutation		p value
	n	%	n	%		n	%	n	%		n	%	n	%		n	%	n	%		n	%	n	%
aap	1	0.024	0	0	0.057	0	0	1	0.02	0.69	0	0	1	0.083	0.521	0	0	1	0.071	0.071	0	0	1	0.038	0.256
air	16	0.381	2	0.118	0.225	1	0.125	17	0.333	0.234	16	0.34	2	0.167	0.057	15	0.333	3	0.214	0.398	14	0.424	4	0.154	0.055
astA	3	0.071	3	0.176	0.227	1	0.125	5	0.098	0.815	4	0.085	2	0.167	0.227	4	0.089	2	0.143	0.56	1	0.03	5	0.192	0.051
capU	3	0.071	3	0.176	0.113	1	0.125	5	0.098	0.815	1	0.021	5	0.417	0.227	1	0.022	5	0.357	0.051	1	0.03	5	0.192	0.051
ccl	0	0	1	0.059	0.649	0	0	1	0.02	0.69	1	0.021	0	0	0.113	1	0.022	0	0	0.574	1	0.03	0	0	0.371
cma	4	0.095	1	0.059	0.649	0	0	5	0.098	0.355	5	0.106	0	0	0.649	5	0.111	0	0	0.192	2	0.061	3	0.115	0.453
cnf1	4	0.095	1	0.059	0.521	0	0	5	0.098	0.355	4	0.085	1	0.083	0.649	4	0.089	1	0.071	0.838	4	0.121	1	0.038	0.257
eatA	1	0.024	0	0	0.284	0	0	1	0.02	0.69	0	0	1	0.083	0.521	0	0	1	0.071	0.071	0	0	1	0.038	0.256
eilA	16	0.381	4	0.235	0.36	1	0.125	19	0.373	0.169	16	0.34	4	0.333	0.284	15	0.333	5	0.357	0.869	14	0.424	6	0.231	0.119
gad	40	0.952	17	1	0.367	8	1	49	0.961	0.569	45	0.957	12	1	0.36	44	0.978	13	0.929	0.374	31	0.939	26	1	0.202
iha	11	0.262	6	0.353	0.484	0	0	17	0.333	0.053	17	0.362	0	0	0.484	16	0.356	1	0.071	0.055	17	0.515	0	0	<0,001
IpfA	22	0.524	5	0.294	0.109	6	0.75	21	0.412	0.074	23	0.489	4	0.333	0.109	21	0.467	6	0.429	0.803	14	0.424	13	0.5	0.562
ireA	4	0.095	0	0	0.188	1	0.125	3	0.059	0.489	4	0.085	0	0	0.188	4	0.089	0	0	0.248	1	0.03	3	0.115	0.197
iroN	13	0.31	3	0.176	0.298	4	0.5	12	0.235	0.117	12	0.255	4	0.333	0.298	11	0.244	5	0.357	0.407	3	0.091	13	0.5	0.052
iss	36	0.857	7	0.412	0.061	5	0.625	38	0.745	0.477	35	0.745	8	0.667	0.055	33	0.733	10	0.714	0.889	25	0.758	18	0.692	0.576
mch	11	0.262	2	0.118	0.226	4	0.5	9	0.176	0.06	9	0.191	4	0.333	0.226	8	0.178	5	0.357	0.157	2	0.061	11	0.423	0.051
mcmA	2	0.048	0	0	0.36	0	0	2	0.039	0.569	2	0.043	0	0	0.36	2	0.044	0	0	0.422	2	0.061	0	0	0.202
nfaE	4	0.095	2	0.118	0.796	0	0	6	0.118	0.306	3	0.064	3	0.25	0.769	3	0.067	3	0.214	0.11	3	0.091	3	0.115	0.757
pic	2	0.048	1	0.059	0.859	1	0.125	2	0.039	0.304	2	0.043	1	0.083	0.859	2	0.044	1	0.071	0.688	0	0	3	0.115	0.055
sat	11	0.262	4	0.235	0.832	0	0	15	0.294	0.076	15	0.319	0	0	0.832	14	0.311	1	0.071	0.072	15	0.455	0	0	0.001
senB	4	0.095	6	0.353	0.067	0	0	10	0.196	0.169	9	0.191	1	0.083	0.057	8	0.178	2	0.143	0.761	8	0.242	2	0.077	0.093
tsh	4	0.095	1	0.059	0.649	1	0.125	4	0.078	0.66	3	0.064	2	0.167	0.649	3	0.067	2	0.143	0.371	1	0.03	4	0.154	0.091
vat	2	0.048	4	0.235	0.31	1	0.125	5	0.098	0.815	5	0.106	1	0.083	0.061	5	0.111	1	0.071	0.668	3	0.091	3	0.115	0.757
